# Supplementary material for: Understanding the Role of External Facilitation to Drive Quality Improvement for Stroke Care in Hospitals
Source: Healthcare (Basel). 2021 Aug 25;9(9):1095. doi: 10.3390/healthcare9091095 (PMC8471416; doi:10.3390/healthcare9091095)
Supplement: Supplementary file 1 [file healthcare-09-01095-s001.zip]

Archive with 1 entries (1 files):
- healthcare-1326889-supplementary.pdf
